# Supplementary material for: Selection in coral mitogenomes, with insights into adaptations in the deep sea
Source: Sci Rep. 2023 Apr 12;13:6016. doi: 10.1038/s41598-023-31243-1 (PMC10097804; doi:10.1038/s41598-023-31243-1)
Supplement: Supplementary file 2 — Supplementary Table 1. [file 41598_2023_31243_MOESM2_ESM.xlsx]

## Sheet: mt
Supplementary Table S1. Summary of all alignments included in this study (n=141). In deep-Scleractinia corals, “(S)” and “(C)” denote solitary and colonial corals.
ID	Museum Acc#	Sub-Class	Order	Species	Depths	Genbank # (genome)	atp6	atp8	cox1	cox2	cox3	cob	nad1	nad2	nad3	nad4	nad4L	nad5	nad6	mutS
ANT015	N/A	Hexacorallia	Antipatharia	Myriopathes ulex	Shallow	N/A	OQ697275	OQ696907	OQ731683	OQ697349	OQ697419	OQ696982	OQ697053	OQ697066	OQ697201	OQ697490	OQ697561	OQ697669	OQ697263	N/A
ANT135	USNM 1288453	Hexacorallia	Antipatharia	Acanthopathes thyoides	Shallow	N/A	OQ697286	OQ696910	OQ625342	OQ697360	OQ697417	OQ696983	OQ697055	OQ697077	OQ697194	OQ697501	OQ697572	OQ697672	OQ697265	N/A
ANT137	USNM 1288458	Hexacorallia	Antipatharia	Aphanipathes pedata	Shallow	N/A	OQ697287	OQ696909	OQ625341	OQ697361	OQ697418	OQ696981	OQ697052	OQ697078	OQ697202	OQ697502	OQ697573	OQ697671	OQ697262	N/A
ANT143	USNM 1288462	Hexacorallia	Antipatharia	Bathypathes alaskensis	Shallow	N/A	OQ697288	OQ696913	OQ625346	OQ697362	OQ697424	OQ696989	OQ697058	OQ697079	OQ697197	OQ697503	OQ697574	OQ697676	OQ697271	N/A
ANT144	USNM 1404493	Hexacorallia	Antipatharia	Stauropathes sp.	Shallow	N/A	OQ697289	OQ696914	OQ625344	OQ697363	OQ697426	OQ696987	OQ697059	OQ697080	OQ697199	OQ697504	OQ697575	OQ697674	OQ697269	N/A
ANT146	Marine Scotland Science, Marine Laboratory	Hexacorallia	Antipatharia	Parantipathes sp.	Shallow	N/A	OQ697290	OQ696911	OQ625347	OQ697364	OQ697421	OQ696984	OQ697056	OQ697081	OQ697195	OQ697505	OQ697576	OQ697677	OQ697266	N/A
ANT147	N/A	Hexacorallia	Antipatharia	Stauropathes arctica	Shallow	N/A	OQ697291	OQ696915	OQ625345	OQ697365	OQ697425	OQ696988	OQ697060	OQ697082	OQ697200	OQ697506	OQ697577	OQ697675	OQ697270	N/A
ANT150	USNM 1404092	Hexacorallia	Antipatharia	Umbellapathes litocrada	Shallow	N/A	OQ697292	OQ696912	OQ625348	OQ697366	OQ697422	OQ696985	OQ697057	OQ697083	OQ697196	OQ697507	OQ697578	OQ697678	OQ697267	N/A
ANT226	USNM 1204049	Hexacorallia	Antipatharia	Telopathes magna	Shallow	N/A	OQ697326	OQ696916	OQ625343	OQ697401	OQ697423	OQ696986	OQ697061	OQ697117	OQ697198	OQ697542	OQ697613	OQ697673	OQ697268	N/A
ANT229	USNM 1288451	Hexacorallia	Antipatharia	Elatopathes abietina	Shallow	N/A	OQ697327	OQ696908	OQ731687	OQ697402	OQ697420	OQ696980	OQ697054	OQ697118	OQ697193	OQ697543	OQ697614	OQ697670	OQ697264	N/A
N/A	MTQ G77187	Hexacorallia	Antipatharia	Antipathes deliculata	Shallow	BioProject PRJNA644402	SAMN21465394	SAMN21465395	SAMN21465396	SAMN21465397	SAMN21465398	SAMN21465399	SAMN21465400	SAMN21465401	SAMN21465402	SAMN21465403	SAMN21465404	SAMN21465405	SAMN21465406	N/A
N/A	MTQ G74918	Hexacorallia	Antipatharia	Cupressopathes abies	Shallow	BioProject PRJNA644402	SAMN15461045	SAMN15461046	SAMN15461047	SAMN15461048	SAMN15461049	SAMN15461050	SAMN15461051	SAMN15461052	SAMN15461053	SAMN15461054	SAMN15461055	SAMN15461056	SAMN15461057	N/A
N/A	RBINS 131366	Hexacorallia	Antipatharia	Cupressopathes pumila	Shallow	BioProject PRJNA644402	SAMN21465400	SAMN21465401	SAMN21465402	SAMN21465403	SAMN21465404	SAMN21465405	SAMN21465406	SAMN21465407	SAMN21465408	SAMN21465409	SAMN21465410	SAMN21465411	SAMN21465412	N/A
admask	N/A	Hexacorallia	Scleractinia	Acropora digitifera	Shallow	NC022830*	NC022830	NC022830	NC022830	NC022830	NC022830	NC022830	NC022830	NC022830	NC022830	NC022830	NC022830	NC022830	NC022830	N/A
ANT013	N/A	Hexacorallia	Scleractinia	Acropora muricata	Shallow	N/A	OQ697274	OQ696901	OQ625371	OQ697348	OQ697450	OQ696956	OQ697025	OQ697065	OQ697185	OQ697489	OQ697560	OQ697648	OQ697223	N/A
ANT016	N/A	Hexacorallia	Scleractinia	Pocillopora damicornis	Shallow	NC009797*	NC009797	NC009797	NC009797	NC009797	NC009797	NC009797	NC009797	NC009797	NC009797	NC009797	NC009797	NC009797	NC009797	N/A
ANT017	N/A	Hexacorallia	Scleractinia	Stylophora pistillata	Shallow	NC011162*	NC011162	NC011162	NC011162	NC011162	NC011162	NC011162	NC011162	NC011162	NC011162	NC011162	NC011162	NC011162	NC011162	N/A
ANT018	N/A	Hexacorallia	Scleractinia	Pavona decussata	Shallow	N/A	OQ697276	OQ696899	OQ625365	OQ697350	OQ697448	OQ696953	OQ697007	OQ697067	OQ697170	OQ697491	OQ697562	OQ697645	OQ697221	N/A
ANT095	USNM 1682715	Hexacorallia	Scleractinia	Desmophyllum dianthus	Deep	NC034275*	NC034275	NC034275	NC034275	NC034275	NC034275	NC034275	NC034275	NC034275	NC034275	NC034275	NC034275	NC034275	NC034275	N/A
ANT096	USNM 1682716	Hexacorallia	Scleractinia	Flabellum alabastrum	Deep	N/A	OQ697277	OQ696885	OQ731672	OQ697351	OQ697462	OQ696938	OQ697009	OQ697068	OQ697187	OQ697492	OQ697563	OQ697660	OQ697235	N/A
ANT118	N/A	Hexacorallia	Scleractinia	Tubastraea coccinea	Shallow	N/A	OQ697278	OQ696896	OQ731681	OQ697352	OQ697464	OQ696950	OQ697021	OQ697069	OQ697183	OQ697493	OQ697564	OQ697663	OQ697239	N/A
ANT120	N/A	Hexacorallia	Scleractinia	Mussismilia hispida	Shallow	N/A	OQ697280	OQ696860	OQ625385	OQ697354	OQ697475	OQ696923	OQ696994	OQ697071	OQ697146	OQ697495	OQ697566	OQ697635	OQ697207	N/A
ANT161	N/A	Hexacorallia	Scleractinia	Favia fragum	Shallow	N/A	OQ697298	OQ696861	OQ731665	OQ697373	OQ697476	OQ696924	OQ696995	OQ697089	OQ697147	OQ697514	OQ697585	OQ697636	OQ697208	N/A
ANT162	N/A	Hexacorallia	Scleractinia	Meandrina meandrites	Shallow	N/A	OQ697299	OQ696857	OQ625382	OQ697374	OQ697482	OQ696927	OQ696998	OQ697090	OQ697136	OQ697515	OQ697586	OQ697639	OQ697214	N/A
ANT163	N/A	Hexacorallia	Scleractinia	Acropora palmata	Shallow	N/A	OQ697300	OQ696902	OQ625372	OQ697375	OQ697451	OQ696957	OQ697026	OQ697091	OQ697186	OQ697516	OQ697587	OQ697649	OQ697224	N/A
ANT164	N/A	Hexacorallia	Scleractinia	Agaricia lamarcki	Shallow	N/A	OQ697301	OQ696900	OQ625366	OQ697376	OQ697449	OQ696954	OQ697008	OQ697092	OQ697171	OQ697517	OQ697588	OQ697646	OQ697222	N/A
ANT165	N/A	Hexacorallia	Scleractinia	Siderastrea siderea	Shallow	N/A	OQ697302	OQ696884	OQ731671	OQ697377	OQ697452	OQ696952	OQ697023	OQ697093	OQ697188	OQ697518	OQ697589	OQ697650	OQ697236	N/A
ANT166	N/A	Hexacorallia	Scleractinia	Orbicella annularis	Shallow	N/A	OQ697303	OQ696850	OQ625375	OQ697378	OQ697473	OQ696921	OQ696996	OQ697094	OQ697144	OQ697519	OQ697590	OQ697633	OQ697205	N/A
ANT167	N/A	Hexacorallia	Scleractinia	Orbicella franksi	Shallow	N/A	OQ697304	OQ696851	OQ625376	OQ697379	OQ697474	OQ696922	OQ696997	OQ697095	OQ697145	OQ697520	OQ697591	OQ697634	OQ697206	N/A
ANT168	N/A	Hexacorallia	Scleractinia	Dendrogyra cylindrus	Shallow	N/A	OQ697305	OQ696858	OQ625384	OQ697380	OQ697483	OQ696926	OQ697001	OQ697096	OQ697137	OQ697521	OQ697592	OQ697700	OQ697216	N/A
ANT169	N/A	Hexacorallia	Scleractinia	Eusmilia fastigiata	Shallow	N/A	OQ697306	OQ696859	OQ625383	OQ697381	OQ697484	OQ696928	OQ696999	OQ697097	OQ697138	OQ697522	OQ697593	OQ697638	OQ697215	N/A
ANT180	USNM 1407046	Hexacorallia	Scleractinia	Caryophyllia arnoldi	Deep (S)	N/A	OQ697307	OQ696848	OQ625373	OQ697382	OQ697471	OQ696919	OQ696992	OQ697098	OQ697134	OQ697523	OQ697594	OQ697631	OQ697203	N/A
ANT181	N/A	Hexacorallia	Scleractinia	Cladocora sp.	Shallow	N/A	OQ697308	OQ696852	OQ625381	OQ697383	OQ697477	OQ696929	OQ697006	OQ697099	OQ697143	OQ697524	OQ697595	OQ697640	OQ697209	N/A
ANT182	Hellberg lab, LSU	Hexacorallia	Scleractinia	Oculina varicosa	Shallow	N/A	OQ697309	OQ696853	OQ625377	OQ697384	OQ697478	OQ696930	OQ697002	OQ697100	OQ697139	OQ697525	OQ697596	OQ697641	OQ697210	N/A
ANT183	Hellberg lab, LSU	Hexacorallia	Scleractinia	Oculina cf. varicosa	Shallow	N/A	OQ697310	OQ696854	OQ625378	OQ697385	OQ697479	OQ696931	OQ697003	OQ697101	OQ697140	OQ697526	OQ697597	OQ697642	OQ697211	N/A
ANT184	N/A	Hexacorallia	Scleractinia	Porites astreoides	Shallow	N/A	OQ697311	OQ696890	OQ731679	OQ697386	OQ697459	OQ696943	OQ697018	OQ697102	OQ697172	OQ697527	OQ697598	OQ697654	OQ697230	N/A
ANT185	N/A	Hexacorallia	Scleractinia	Balanophyllia elegans	Shallow	N/A	OQ697312	OQ696897	OQ731682	OQ697387	OQ697465	OQ696951	OQ697022	OQ697103	OQ697184	OQ697528	OQ697599	OQ697664	OQ697238	N/A
ANT186	Paz lab, CIBNOR	Hexacorallia	Scleractinia	Porites panamensis	Shallow	N/A	OQ697313	OQ696886	OQ731675	OQ697388	OQ697453	OQ696941	OQ697010	OQ697104	OQ697173	OQ697529	OQ697600	OQ697656	OQ697226	N/A
ANT192	N/A	Hexacorallia	Scleractinia	Oculina patagonica	Shallow	N/A	OQ697314	OQ696855	OQ625379	OQ697389	OQ697480	OQ696932	OQ697004	OQ697105	OQ697141	OQ697530	OQ697601	OQ697643	OQ697212	N/A
ANT196	N/A	Hexacorallia	Scleractinia	Porites divaricata	Shallow	N/A	OQ697315	OQ696894	OQ731673	OQ697390	OQ697454	OQ696939	OQ697012	OQ697106	OQ697175	OQ697531	OQ697602	OQ697657	OQ697227	N/A
ANT197	Hellberg lab, LSU	Hexacorallia	Scleractinia	Oculina robusta	Shallow	N/A	OQ697316	OQ696856	OQ625380	OQ697391	OQ697481	OQ696933	OQ697005	OQ697107	OQ697142	OQ697532	OQ697603	OQ697644	OQ697213	N/A
ANT198	Paz lab, CIBNOR	Hexacorallia	Scleractinia	Porites sverdrupi	Shallow	N/A	OQ697317	OQ696892	OQ625367	OQ697392	OQ697455	OQ696942	OQ697011	OQ697108	OQ697176	OQ697533	OQ697604	OQ697659	OQ697229	N/A
ANT234	Hellberg lab, LSU	Hexacorallia	Scleractinia	Porites porites	Shallow	DQ643837*	DQ643837	DQ643837	DQ643837	DQ643837	DQ643837	DQ643837	DQ643837	DQ643837	DQ643837	DQ643837	DQ643837	DQ643837	DQ643837	N/A
ANT235	Prada Lab, URI	Hexacorallia	Scleractinia	Porites cf. colonensis	Shallow	N/A	OQ697328	OQ696893	OQ731674	OQ697403	OQ697456	OQ696940	OQ697013	OQ697119	OQ697177	OQ697544	OQ697615	OQ697658	OQ697228	N/A
ANT240	Hellberg lab, LSU	Hexacorallia	Scleractinia	Porites lobata	Shallow	N/A	OQ697329	OQ696891	OQ731677	OQ697404	OQ697457	OQ696944	OQ697016	OQ697120	OQ697174	OQ697545	OQ697616	OQ697653	OQ697231	N/A
ANT255	USNM 1550993	Hexacorallia	Scleractinia	Desmophyllum pertusum	Shallow	NC015143*	NC015143	NC015143	NC015143	NC015143	NC015143	NC015143	NC015143	NC015143	NC015143	NC015143	NC015143	NC015143	NC015143	N/A
ANT265	Paz lab, CIBNOR	Hexacorallia	Scleractinia	Porites evermanni	Shallow	N/A	OQ697334	OQ696888	OQ731678	OQ697408	OQ697460	OQ696945	OQ697014	OQ697124	OQ697178	OQ697550	OQ697622	OQ697651	OQ697232	N/A
ANT269	Albright lab, CAS	Hexacorallia	Scleractinia	Porites lutea	Shallow	N/A	OQ697335	OQ696889	OQ731680	OQ697409	OQ697461	OQ696947	OQ697017	OQ697125	OQ697179	OQ697551	OQ697623	OQ697655	OQ697233	N/A
ANT270	Albright lab, CAS	Hexacorallia	Scleractinia	Porites cf. australiensis	Shallow	N/A	OQ697336	OQ696887	OQ731676	OQ697410	OQ697458	OQ696946	OQ697015	OQ697126	OQ697180	OQ697552	OQ697624	OQ697652	OQ697234	N/A
ANT281	USNM 1664476	Hexacorallia	Scleractinia	Madrepora oculata	Deep (C)	N/A	OQ697339	OQ696849	OQ625374	OQ697412	OQ697472	OQ696920	OQ696993	OQ697128	OQ697135	OQ697554	OQ697626	OQ697632	OQ697204	N/A
ANT283	USNM 1664477	Hexacorallia	Scleractinia	Enallopsammia profunda	Shallow	N/A	OQ697340	OQ696895	OQ625368	OQ697413	OQ697463	OQ696948	OQ697019	OQ697129	OQ697181	OQ697555	OQ697627	OQ697661	OQ697240	N/A
ANT284	USNM 1664475	Hexacorallia	Scleractinia	cf. Thecopsammia sp.	Shallow	N/A	OQ697341	OQ696898	OQ625369	OQ697414	OQ697466	OQ696949	OQ697020	OQ697130	OQ697182	OQ697556	OQ697628	OQ697662	OQ697237	N/A
ANT286	BAS:JCR2832	Hexacorallia	Scleractinia	Paraconotrochus antarcticus	Shallow	MT409109	MT409109	MT409109	MT409109	MT409109	MT409109	MT409109	MT409109	MT409109	MT409109	MT409109	MT409109	MT409109	MT409109	N/A
atmask	N/A	Hexacorallia	Scleractinia	Acropora tenuis	Shallow	NC003522*	NC003522	NC003522	NC003522	NC003522	NC003522	NC003522	NC003522	NC003522	NC003522	NC003522	NC003522	NC003522	NC003522	N/A
DNA28	N/A	Hexacorallia	Scleractinia	Letepsammia superstes	Shallow	MT706035	MT706035	MT706035	MT706035	MT706035	MT706035	MT706035	MT706035	MT706035	MT706035	MT706035	MT706035	MT706035	MT706035	N/A
DNA41	N/A	Hexacorallia	Scleractinia	Rhombopsammia niphada	Shallow	MT706034	MT706034	MT706034	MT706034	MT706034	MT706034	MT706034	MT706034	MT706034	MT706034	MT706034	MT706034	MT706034	MT706034	N/A
IGS113B	N/A	Hexacorallia	Scleractinia	Letepsammia formosissima	Shallow	MT705247	MT705247	MT705247	MT705247	MT705247	MT705247	MT705247	MT705247	MT705247	MT705247	MT705247	MT705247	MT705247	MT705247	N/A
ANT019	RMNH Coel. 39681	Octocorallia	Malacalcyonacea	Alcyonium acaule	Shallow	OL616202	OL616202	OL616202	OL616202	OL616202	OL616202	OL616202	OL616202	OL616202	OL616202	OL616202	OL616202	OL616202	OL616202	OL616202
ANT020	RMNH Coel. 39671	Octocorallia	Malacalcyonacea	Alcyonium digitatum	Shallow	OL616203	OL616203	OL616203	OL616203	OL616203	OL616203	OL616203	OL616203	OL616203	OL616203	OL616203	OL616203	OL616203	OL616203	OL616203
ANT021	AMNH 6046	Octocorallia	Malacalcyonacea	Alcyonium haddoni	Shallow	OL616204	OL616204	OL616204	OL616204	OL616204	OL616204	OL616204	OL616204	OL616204	OL616204	OL616204	OL616204	OL616204	OL616204	OL616204
ANT024	RMNH Coel. 40903	Octocorallia	Malacalcyonacea	Clavularia inflata	Shallow	OL616223	OL616223	OL616223	OL616223	OL616223	OL616223	OL616223	OL616223	OL616223	OL616223	OL616223	OL616223	OL616223	OL616223	OL616223
ANT025	NTM C014914	Octocorallia	Malacalcyonacea	Coelogorgia palmosa	Shallow	OL616224	OL616224	OL616224	OL616224	OL616224	OL616224	OL616224	OL616224	OL616224	OL616224	OL616224	OL616224	OL616224	OL616224	OL616224
ANT031	RMNH Coel. 40836	Octocorallia	Malacalcyonacea	Plexaura kuna	Shallow	OL616260	OL616260	OL616260	OL616260	OL616260	OL616260	OL616260	OL616260	OL616260	OL616260	OL616260	OL616260	OL616260	OL616260	OL616260
ANT038	SMNHTAU Co38222	Octocorallia	Malacalcyonacea	Sarcophyton trocheliophorum	Shallow	OL616269	OL616269	OL616269	OL616269	OL616269	OL616269	OL616269	OL616269	OL616269	OL616269	OL616269	OL616269	OL616269	OL616269	OL616269
ANT040	SMNHTAU Co37586	Octocorallia	Malacalcyonacea	Corymbophyton bruuni	Shallow	N/A	OQ473663	OQ473665	OQ504071	OQ473667	OQ473669	OQ473670	OQ473674	OQ473676	OQ473677	OQ473679	OQ473680	OQ473682	OQ473683	OQ473672
ANT044	SMNHTAU Co34163	Octocorallia	Malacalcyonacea	Dendronephthya sinaiensis	Shallow	OL616226	OL616226	OL616226	OL616226	OL616226	OL616226	OL616226	OL616226	OL616226	OL616226	OL616226	OL616226	OL616226	OL616226	OL616226
ANT048	MACN-IN	Octocorallia	Malacalcyonacea	Incrustatus comauensis	Shallow	MT254531	MT254531	MT254531	MT254531	MT254531	MT254531	MT254531	MT254531	MT254531	MT254531	MT254531	MT254531	MT254531	MT254531	MT254531
ANT050	RMNH Coel. 40019	Octocorallia	Malacalcyonacea	Paratelesto sp.	Shallow	OL616258	OL616258	OL616258	OL616258	OL616258	OL616258	OL616258	OL616258	OL616258	OL616258	OL616258	OL616258	OL616258	OL616258	OL616258
ANT052	SMNHTAU Co34194	Octocorallia	Malacalcyonacea	Acanthogorgia breviflora	Shallow	OL616198	OL616198	OL616198	OL616198	OL616198	OL616198	OL616198	OL616198	OL616198	OL616198	OL616198	OL616198	OL616198	OL616198	OL616198
ANT053	RMNH Coel. 41055	Octocorallia	Malacalcyonacea	Siphonogorgia godeffroyi	Shallow	OL616278	OL616278	OL616278	OL616278	OL616278	OL616278	OL616278	OL616278	OL616278	OL616278	OL616278	OL616278	OL616278	OL616278	OL616278
ANT054	RMNH Coel. 40821	Octocorallia	Malacalcyonacea	Bebryce crucifera	Shallow	OL616214	OL616214	OL616214	OL616214	OL616214	OL616214	OL616214	OL616214	OL616214	OL616214	OL616214	OL616214	OL616214	OL616214	OL616214
ANT055	RMNH Coel. 40182	Octocorallia	Malacalcyonacea	Eunephthya thyrsoidea	Shallow	OL616232	OL616232	OL616232	OL616232	OL616232	OL616232	OL616232	OL616232	OL616232	OL616232	OL616232	OL616232	OL616232	OL616232	OL616232
ANT060	USNM 1611548	Octocorallia	Malacalcyonacea	Anthothela grandiflora	Deep	OL616210	OL616210	OL616210	OL616210	OL616210	OL616210	OL616210	OL616210	OL616210	OL616210	OL616210	OL616210	OL616210	OL616210	OL616210
ANT062	NTM C014528	Octocorallia	Malacalcyonacea	Alertigorgia orientalis	Shallow	OL616205	OL616205	OL616205	OL616205	OL616205	OL616205	OL616205	OL616205	OL616205	OL616205	OL616205	OL616205	OL616205	OL616205	OL616205
ANT064	RMNH Coel. 41303	Octocorallia	Malacalcyonacea	Sinularia brassica	Shallow	OL616271	OL616271	OL616271	OL616271	OL616271	OL616271	OL616271	OL616271	OL616271	OL616271	OL616271	OL616271	OL616271	OL616271	OL616271
ANT065	USNM 1516898	Octocorallia	Malacalcyonacea	Annella mollis	Shallow	OL616206	OL616206	OL616206	OL616206	OL616206	OL616206	OL616206	OL616206	OL616206	OL616206	OL616206	OL616206	OL616206	OL616206	OL616206
ANT066	RMNH Coel. 40875	Octocorallia	Malacalcyonacea	Astrogorgia sp.	Shallow	OL616212	OL616212	OL616212	OL616212	OL616212	OL616212	OL616212	OL616212	OL616212	OL616212	OL616212	OL616212	OL616212	OL616212	OL616212
ANT068	RMNH Coel. 40033	Octocorallia	Malacalcyonacea	Solenocaulon sp.	Shallow	OL616279	OL616279	OL616279	OL616279	OL616279	OL616279	OL616279	OL616279	OL616279	OL616279	OL616279	OL616279	OL616279	OL616279	OL616279
ANT069	SMNHTAU Co34129	Octocorallia	Malacalcyonacea	Cladiella pachyclados	Shallow	OL616222	OL616222	OL616222	OL616222	OL616222	OL616222	OL616222	OL616222	OL616222	OL616222	OL616222	OL616222	OL616222	OL616222	OL616222
ANT070	RMNH Coel. 40975	Octocorallia	Malacalcyonacea	Nidalia simpsoni	Shallow	OL616251	OL616251	OL616251	OL616251	OL616251	OL616251	OL616251	OL616251	OL616251	OL616251	OL616251	OL616251	OL616251	OL616251	OL616251
ANT072	SMNHTAU Co37709	Octocorallia	Malacalcyonacea	Melithaea erythraea	Shallow	OL616246	OL616246	OL616246	OL616246	OL616246	OL616246	OL616246	OL616246	OL616246	OL616246	OL616246	OL616246	OL616246	OL616246	OL616246
ANT073	USNM 1516854	Octocorallia	Malacalcyonacea	Acrossota amboinensis	Shallow	OL616200	OL616200	OL616200	OL616200	OL616200	OL616200	OL616200	OL616200	OL616200	OL616200	OL616200	OL616200	OL616200	OL616200	OL616200
ANT076D	QM G331536	Octocorallia	Malacalcyonacea	Paracis sp.	Shallow	OL616253	OL616253	OL616253	OL616253	OL616253	OL616253	OL616253	OL616253	OL616253	OL616253	OL616253	OL616253	OL616253	OL616253	OL616253
ANT080	USNM 1150167	Octocorallia	Malacalcyonacea	Aquaumbra klapferi	Deep	OL616288	OL616288	OL616288	OL616288	OL616288	OL616288	OL616288	OL616288	OL616288	OL616288	OL616288	OL616288	OL616288	OL616288	OL616288
ANT081	SBMNH 145123	Octocorallia	Malacalcyonacea	Thrombophyton coronatum	Shallow	OL616281	OL616281	OL616281	OL616281	OL616281	OL616281	OL616281	OL616281	OL616281	OL616281	OL616281	OL616281	OL616281	OL616281	OL616281
ANT084	RMNH Coel. 40830	Octocorallia	Malacalcyonacea	Muriceopsis flavida	Shallow	OL616248	OL616248	OL616248	OL616248	OL616248	OL616248	OL616248	OL616248	OL616248	OL616248	OL616248	OL616248	OL616248	OL616248	OL616248
ANT097	RMNH Coel. 40819	Octocorallia	Malacalcyonacea	Nephthyigorgia sp.	Shallow	OL616250	OL616250	OL616250	OL616250	OL616250	OL616250	OL616250	OL616250	OL616250	OL616250	OL616250	OL616250	OL616250	OL616250	OL616250
ANT098	USNM 1201966	Octocorallia	Malacalcyonacea	Anthelia glauca	Shallow	OL616207	OL616207	OL616207	OL616207	OL616207	OL616207	OL616207	OL616207	OL616207	OL616207	OL616207	OL616207	OL616207	OL616207	OL616207
ANT099	RMNH Coel. 40188	Octocorallia	Malacalcyonacea	Arula petunia	Shallow	OL616211	OL616211	OL616211	OL616211	OL616211	OL616211	OL616211	OL616211	OL616211	OL616211	OL616211	OL616211	OL616211	OL616211	OL616211
ANT101	lost in transit	Octocorallia	Malacalcyonacea	Malacacanthus capensis	Shallow	OL616245	OL616245	OL616245	OL616245	OL616245	OL616245	OL616245	OL616245	OL616245	OL616245	OL616245	OL616245	OL616245	OL616245	OL616245
ANT102	SMNHTAU Co34087	Octocorallia	Malacalcyonacea	Paralemnalia thyrsoides	Shallow	OL616254	OL616254	OL616254	OL616254	OL616254	OL616254	OL616254	OL616254	OL616254	OL616254	OL616254	OL616254	OL616254	OL616254	OL616254
ANT104	USNM 1201941	Octocorallia	Malacalcyonacea	Ovabunda macrospiculata	Shallow	OL616252	OL616252	OL616252	OL616252	OL616252	OL616252	OL616252	OL616252	OL616252	OL616252	OL616252	OL616252	OL616252	OL616252	OL616252
ANT106	SBMNH 145136	Octocorallia	Malacalcyonacea	Discophyton rudyi	Shallow	OL616228	OL616228	OL616228	OL616228	OL616228	OL616228	OL616228	OL616228	OL616228	OL616228	OL616228	OL616228	OL616228	OL616228	OL616228
ANT107	UF 2858	Octocorallia	Malacalcyonacea	Ceeceenus quadrus	Shallow	OL616219	OL616219	OL616219	OL616219	OL616219	OL616219	OL616219	OL616219	OL616219	OL616219	OL616219	OL616219	OL616219	OL616219	OL616219
ANT108	RMNH Coel. 40806	Octocorallia	Malacalcyonacea	Azoriella bayeri	Shallow	OL616213	OL616213	OL616213	OL616213	OL616213	OL616213	OL616213	OL616213	OL616213	OL616213	OL616213	OL616213	OL616213	OL616213	OL616213
ANT112	CAS 196833	Octocorallia	Malacalcyonacea	Keroeides sp.	Shallow	OL616243	OL616243	OL616243	OL616243	OL616243	OL616243	OL616243	OL616243	OL616243	OL616243	OL616243	OL616243	OL616243	OL616243	OL616243
ANT114	CAS 196605	Octocorallia	Malacalcyonacea	Isis hippuris	Shallow	OL616241	OL616241	OL616241	OL616241	OL616241	OL616241	OL616241	OL616241	OL616241	OL616241	OL616241	OL616241	OL616241	OL616241	OL616241
ANT115	SMNHTAU Co35118	Octocorallia	Malacalcyonacea	Protodendron repens	Shallow	OL616263	OL616263	OL616263	OL616263	OL616263	OL616263	OL616263	OL616263	OL616263	OL616263	OL616263	OL616263	OL616263	OL616263	OL616263
ANT116	RMNH Coel. 40991	Octocorallia	Malacalcyonacea	Rumphella sp.	Shallow	OL616268	OL616268	OL616268	OL616268	OL616268	OL616268	OL616268	OL616268	OL616268	OL616268	OL616268	OL616268	OL616268	OL616268	OL616268
ANT171	SMNHTAU Co36122	Octocorallia	Malacalcyonacea	Caementabunda simplex	Shallow	OL616216	OL616216	OL616216	OL616216	OL616216	OL616216	OL616216	OL616216	OL616216	OL616216	OL616216	OL616216	OL616216	OL616216	OL616216
ANT179	SMNHTAU Co36914	Octocorallia	Malacalcyonacea	Sclerophytum penghuensis	Shallow	OL616275	OL616275	OL616275	OL616275	OL616275	OL616275	OL616275	OL616275	OL616275	OL616275	OL616275	OL616275	OL616275	OL616275	OL616275
ANT188	N/A	Octocorallia	Malacalcyonacea	Eunicea flexuosa	Shallow	OL616233	OL616233	OL616233	OL616233	OL616233	OL616233	OL616233	OL616233	OL616233	OL616233	OL616233	OL616233	OL616233	OL616233	OL616233
ANT276	USNM 1516856	Octocorallia	Malacalcyonacea	Homophyton verrucosum	Shallow	OL616237	OL616237	OL616237	OL616237	OL616237	OL616237	OL616237	OL616237	OL616237	OL616237	OL616237	OL616237	OL616237	OL616237	OL616237
ANT023	USNM 1611540	Octocorallia	Scleralcyonacea	Chrysogorgia tricaulis	Deep	OL616221	OL616221	OL616221	OL616221	OL616221	OL616221	OL616221	OL616221	OL616221	OL616221	OL616221	OL616221	OL616221	OL616221	OL616221
ANT026	USNM 1178390	Octocorallia	Scleralcyonacea	Cornularia pabloi	Shallow	OL616225	OL616225	OL616225	OL616225	OL616225	OL616225	OL616225	OL616225	OL616225	OL616225	OL616225	OL616225	OL616225	OL616225	OL616225
ANT027	RMNH Coel. 40829	Octocorallia	Scleralcyonacea	Erythropodium caribaeorum	Shallow	OL616231	OL616231	OL616231	OL616231	OL616231	OL616231	OL616231	OL616231	OL616231	OL616231	OL616231	OL616231	OL616231	OL616231	OL616231
ANT028	CRCNI 577	Octocorallia	Scleralcyonacea	Heliopora coerulea	Shallow	OL616236	OL616236	OL616236	OL616236	OL616236	OL616236	OL616236	OL616236	OL616236	OL616236	OL616236	OL616236	OL616236	OL616236	OL616236
ANT029	USNM 1516875	Octocorallia	Scleralcyonacea	Keratoisidinae sp.	Deep	OL616242	OL616242	OL616242	OL616242	OL616242	OL616242	OL616242	OL616242	OL616242	OL616242	OL616242	N/A	OL616242	OL616242	OL616242
ANT030	lost in transit	Octocorallia	Scleralcyonacea	Parasphaerasclera valdiviae	Shallow	OL616257	OL616257	OL616257	OL616257	OL616257	OL616257	OL616257	OL616257	OL616257	OL616257	OL616257	OL616257	OL616257	OL616257	OL616257
ANT032	SMNHTAU Co36307	Octocorallia	Scleralcyonacea	Virgularia schultzei	Shallow	OL616285	OL616285	OL616285	OL616285	OL616285	OL616285	OL616285	OL616285	OL616285	OL616285	OL616285	OL616285	OL616285	OL616285	OL616285
ANT047	MACN-IN 39146	Octocorallia	Scleralcyonacea	Primnoella chilensis	Shallow	OL616262	OL616262	OL616262	OL616262	OL616262	OL616262	OL616262	OL616262	OL616262	OL616262	OL616262	OL616262	OL616262	OL616262	OL616262
ANT051	SMNHTAU Co34187	Octocorallia	Scleralcyonacea	Briareum hamrum	Shallow	OL616215	OL616215	OL616215	OL616215	OL616215	OL616215	OL616215	OL616215	OL616215	OL616215	OL616215	OL616215	OL616215	OL616215	OL616215
ANT059	N/A	Octocorallia	Scleralcyonacea	Kophobelemnon sp.	Deep	OL616244	OL616244	OL616244	OL616244	OL616244	OL616244	OL616244	OL616244	OL616244	OL616244	OL616244	OL616244	OL616244	OL616244	OL616244
ANT061	RMNH Coel. 40804	Octocorallia	Scleralcyonacea	Ideogorgia capensis	Shallow	OL616238	OL616238	OL616238	OL616238	OL616238	OL616238	OL616238	OL616238	OL616238	OL616238	OL616238	OL616238	OL616238	OL616238	OL616238
ANT074	SMNHTAU Co38218	Octocorallia	Scleralcyonacea	Veretillum cf. cynomorium	Shallow	OL616284	OL616284	OL616284	OL616284	OL616284	OL616284	OL616284	OL616284	OL616284	OL616284	OL616284	OL616284	OL616284	OL616284	OL616284
ANT078	USNM 1516899	Octocorallia	Scleralcyonacea	Distichoptilum gracile	Deep	OL616229	OL616229	OL616229	OL616229	OL616229	OL616229	OL616229	OL616229	OL616229	OL616229	OL616229	OL616229	OL616229	OL616229	OL616229
ANT079	SMNHTAU Co38225	Octocorallia	Scleralcyonacea	Nanipora cf. kamurai	Shallow	OL616249	OL616249	OL616249	OL616249	OL616249	OL616249	OL616249	OL616249	OL616249	OL616249	OL616249	OL616249	OL616249	OL616249	OL616249
ANT082	USNM 1478132	Octocorallia	Scleralcyonacea	Chelidonisis aurantiaca mexicana	Deep	OL616220	OL616220	OL616220	OL616220	OL616220	OL616220	OL616220	OL616220	OL616220	OL616220	OL616220	OL616220	OL616220	OL616220	OL616220
ANT083	RMNH Coel. 40922	Octocorallia	Scleralcyonacea	Ellisella sp.	Shallow	OL616230	OL616230	OL616230	OL616230	OL616230	OL616230	OL616230	OL616230	OL616230	OL616230	OL616230	OL616230	OL616230	OL616230	OL616230
ANT085	Charles Darwin Marine Collection	Octocorallia	Scleralcyonacea	Anthomastinae n. sp.	Deep	OL616208	OL616208	OL616208	OL616208	OL616208	OL616208	OL616208	OL616208	OL616208	OL616208	OL616208	OL616208	OL616208	OL616208	OL616208
ANT111	USNM 1516883	Octocorallia	Scleralcyonacea	Renilla muelleri	Shallow	OL616267	OL616267	OL616267	OL616267	OL616267	OL616267	OL616267	OL616267	OL616267	OL616267	OL616267	OL616267	OL616267	OL616267	OL616267
ANT113	CAS 196685	Octocorallia	Scleralcyonacea	Parisis sp.	Shallow	OL616259	OL616259	OL616259	OL616259	OL616259	OL616259	OL616259	OL616259	OL616259	OL616259	OL616259	OL616259	OL616259	OL616259	OL616259
ANT170	NORFANZ36/10	Octocorallia	Scleralcyonacea	Isidoides armata	Shallow	OL616240	OL616240	OL616240	OL616240	OL616240	OL616240	OL616240	OL616240	OL616240	OL616240	OL616240	OL616240	OL616240	OL616240	OL616240
ANT175	USNM 1607720	Octocorallia	Scleralcyonacea	Candidella imbricata	Shallow	OL616217	OL616217	OL616217	OL616217	OL616217	OL616217	OL616217	OL616217	OL616217	OL616217	OL616217	OL616217	OL616217	OL616217	OL616217
ANT176	McFadden lab, HMC	Octocorallia	Scleralcyonacea	Radicipes sp.	Shallow	OL616266	OL616266	OL616266	OL616266	OL616266	OL616266	OL616266	OL616266	OL616266	OL616266	OL616266	OL616266	OL616266	OL616266	OL616266
ANT177	USNM 1611489	Octocorallia	Scleralcyonacea	Acanella sp.	Shallow	OL616196	OL616196	OL616196	OL616196	OL616196	OL616196	OL616196	OL616196	OL616196	OL616196	OL616196	OL616196	OL616196	OL616196	OL616196
ANT178	RMNH F612	Octocorallia	Scleralcyonacea	Dichotella gemmacea	Shallow	OL616227	OL616227	OL616227	OL616227	OL616227	OL616227	OL616227	OL616227	OL616227	OL616227	OL616227	OL616227	OL616227	OL616227	OL616227
ANT287	McFadden lab, HMC	Octocorallia	Scleralcyonacea	Pseudoanthomastus sp.	Shallow	OL616265	OL616265	OL616265	OL616265	OL616265	OL616265	OL616265	OL616265	OL616265	OL616265	OL616265	OL616265	OL616265	OL616265	OL616265
N/A	NMS.Z.2019.25.16	Octocorallia	Scleralcyonacea	Anthoptilum grandiflorum	Deep	MK919655	MK919655	MK919655	MK919655	MK919655	MK919655	MK919655	MK919655	MK919655	MK919655	MK919655	MK919655	MK919655	MK919655	MK919655
N/A	NMS.Z.2019.25.1	Octocorallia	Scleralcyonacea	Anthoptilum sp. 1	Deep	MK919656	MK919656	MK919656	MK919656	MK919656	MK919656	MK919656	MK919656	MK919656	MK919656	MK919656	MK919656	MK919656	MK919656	MK919656
N/A	NMS.Z.2019.25.3	Octocorallia	Scleralcyonacea	Balticina finmarchica	Deep	MK919659	MK919659	MK919659	MK919659	MK919659	MK919659	MK919659	MK919659	MK919659	MK919659	MK919659	MK919659	MK919659	MK919659	MK919659
N/A	NMS.Z.2019.25.5	Octocorallia	Scleralcyonacea	Kophobelemnon sp. 3	Deep	MK919661	MK919661	MK919661	MK919661	MK919661	MK919661	MK919661	MK919661	MK919661	MK919661	MK919661	MK919661	MK919661	MK919661	MK919661
N/A	NMS.Z.2019.25.6	Octocorallia	Scleralcyonacea	Kophobelemnon sp. 4	Deep	MK919662	MK919662	MK919662	MK919662	MK919662	MK919662	MK919662	MK919662	MK919662	MK919662	MK919662	MK919662	MK919662	MK919662	MK919662
N/A	NMS.Z.2019.25.7	Octocorallia	Scleralcyonacea	Pennatula aculeata	Deep	MK919663	MK919663	MK919663	MK919663	MK919663	MK919663	MK919663	MK919663	MK919663	MK919663	MK919663	MK919663	MK919663	MK919663	MK919663
N/A	N/A	Octocorallia	Scleralcyonacea	Pennatula cf. aculeata	Deep	MK919664	MK919664	MK919664	MK919664	MK919664	MK919664	MK919664	MK919664	MK919664	MK919664	MK919664	MK919664	MK919664	MK919664	MK919664
N/A	NMS.Z.2019.25.9	Octocorallia	Scleralcyonacea	Ptilella cf. inflata	Deep	MK919666	MK919666	MK919666	MK919666	MK919666	MK919666	MK919666	MK919666	MK919666	MK919666	MK919666	MK919666	MK919666	MK919666	MK919666
N/A	NMS.Z.2019.25.8	Octocorallia	Scleralcyonacea	Ptilella grandis	Deep	MK919665	MK919665	MK919665	MK919665	MK919665	MK919665	MK919665	MK919665	MK919665	MK919665	MK919665	MK919665	MK919665	MK919665	MK919665
N/A	NMS.Z.2019.25.10	Octocorallia	Scleralcyonacea	Protoptilum carpenteri	Deep	MK919667	MK919667	MK919667	MK919667	MK919667	MK919667	MK919667	MK919667	MK919667	MK919667	MK919667	MK919667	MK919667	MK919667	MK919667
N/A	NMS.Z.2019.25.11	Octocorallia	Scleralcyonacea	Umbellula huxleyi	Deep	MK919668	MK919668	MK919668	MK919668	MK919668	MK919668	MK919668	MK919668	MK919668	MK919668	MK919668	MK919668	MK919668	MK919668	MK919668
N/A	NMS.Z.2019.25.13	Octocorallia	Scleralcyonacea	Umbellula sp. 2	Deep	MK919670	MK919670	MK919670	MK919670	MK919670	MK919670	MK919670	MK919670	MK919670	MK919670	MK919670	MK919670	MK919670	MK919670	MK919670
N/A	NMS.Z.2019.25.15	Octocorallia	Scleralcyonacea	Virgularia mirabilis	Shallow	MK919673	MK919673	MK919673	MK919673	MK919673	MK919673	MK919673	MK919673	MK919673	MK919673	MK919673	MK919673	MK919673	MK919673	MK919673
Sequences were previously published in Addamo et al. 2016, Chen et al. 2008, Flot & Tiller 2008, Hogan et al. 2019, Muthye et al. 2022, Poliseno et al. 2021, Quattrini et al. 2023, Seiblitz et al. 2020, Seiblitz et al. 2020, Stolarski et al. 2021, and van Oppen et al. 2002 * Different individual downloaded from genbank
